# Supplementary material for: Comparison of Anti-Obesity Effects of Ginger Extract Alone and Mixed with Long Pepper Extract
Source: Biomedicines. 2025 Aug 26;13(9):2077. doi: 10.3390/biomedicines13092077 (PMC12467498; doi:10.3390/biomedicines13092077)
Supplement: Supplementary file 1 [file biomedicines-13-02077-s001.zip]

Archive with 1 entries (1 files):
- biomedicines-3813691-supplementary.pdf
